# Supplementary material for: Vitamin B12 Deficiency, Hyperhomocysteinemia, and Diabetes as Metabolic Determinants of Cardiovascular Risk in Mexican Women
Source: Nutrients. 2025 Nov 12;17(22):3535. doi: 10.3390/nu17223535 (PMC12655247; doi:10.3390/nu17223535)
Supplement: Supplementary file 1 [file nutrients-17-03535-s001.zip]

Archive with 1 entries (1 files):
- nutrients-3957849-supplementary.xlsx
