# Supplementary material for: Vitamin B12 Deficiency, Hyperhomocysteinemia, and Diabetes as Metabolic Determinants of Cardiovascular Risk in Mexican Women
Source: Nutrients. 2025 Nov 12;17(22):3535. doi: 10.3390/nu17223535 (PMC12655247; doi:10.3390/nu17223535)
Supplement: Supplementary file 1 [file nutrients-17-03535-s001.zip › nutrients-3957849-supplementary.xlsx]

## Sheet: Table S1
Table S1. Prevalence and prevalence ratio (PR) of Cardiovascular Disease in Adult Mexican Women by Age Group and Sociodemographic Characteristics: ENSANUT2022 and 2023a.
	Expected population by age group											Prevalence of cardiovascular disease by age group											Prevalence ratio by age group
	20yb or more		20y a 49y		20y and more			20y a 49y				20y a 29y		30y a 39y		40y a 49y		50y a 59y		60y and more			20y a 29y	30y a 39y		40y a 49y		50y a 59y		60y and more
Characteristics	n	N(miles)	n	N(miles)	%	95% CI	N expected	%	95% CI	N expected		%	95% CI	%	95%IC	%	95% CI	%	95% CI	%	95% CI		reference	PR	95% CI	PR	95% CI	PR	95% CI	PR	95% CI
All	10774	46281.2	6102	30156	4.6	(3.9, 5.3)	2148818	3	(2.3, 3.7)	919037		1.5	(0.7, 2.2)	2.9	(1.8, 3.9)	4.7	(2.9, 6.5)	5	(3.1, 6.8)	9	(7.3, 10.8)		1	1.9	(11, 3.4)	3.1	(1.6, 5.9)	3.3	(1.76, 6.3)	6	(3.5, 10.3)
Region
North	3569	11543.1	2051	7465.7	3.5	(2.6, 4.4)	412855	2.1	(1.3, 2.8)	157028		1.2	(0.3, 2.0)	1.6	(0.6, 2.6)	3.4	(1.6, 5.3)	3	(1.5, 4.6)	8.1	(5.6, 10.6)		1	1.4	(0, 3.4)	2.9	(1.3, 6.7)	2.6	(1.1, 5.8)	6.8	(3.2, 14.4)
Central	3722	14701.1	2138	9857.2	4.4	(3.4, 5.4)	658257	2.8	(1.7, 3.9)	282055		1.7	(0.2, 3.3)	2.6	(1, 4.2)	4.3	(2.0, 6.5)	6.3	(2.1, 10.6)	8.2	(5.2, 11.2)		1	1.5	(0, 4.0)	2.4	(0, 7.0)	3.6	(1.09, 11.6)	4.6	(1.7, 12.2)
CDMX and surrounding areas	842	8354	419	5210.2	3.8	(2.2, 5.3)	318178	2	(0.6, 3.5)	108999		1.5	(0, 3.6)	2.1	(0, 4.2)	2.5	(0, 5.7)	5.5	(1.1, 9.9)	6.9	(2.8, 11.0)		1	1.4	(0, 5.4)	1.6	(0, 10.8)	3.5	(0, 15.8)	4.4	(1.0, 18.7)
South	2641	11652	1494	7595.6	6.5	(4.6, 8.3)	759117	4.8	(2.9, 6.7)	370122		1.3	(0, 2.5)	4.9	(1.8, 8.1)	7.8	(2.4, 13.2)	4.8	(1.6, 8.0)	12.9	(8.6, 17.1)		1	3.8	(1.2, 11.5)	5.9	(1.8, 19.5)	3.7	(1.2, 11.4)	9.8	(3.6, 26.1)
Area
Rural	2631	9070.9	1487	5832.4	4.5	(3.4, 5.7)	413970	3.9	(2.4, 5.5)	232093		1.5	(0.1, 2.9)	2.2	(0.7, 3.7)	8.5	(4.0, 13.0)	3.8	(1.4, 6.2)	6.7	(4.3, 9.1)		1	1.5	(0, 4.6)	5.5	(1.8, 16.4)	2.5	(0, 7.31)	4.4	(1.8, 10.6)
Urban	3320	13067.6	1961	8893	4.7	(3.5, 5.8)	615853	2.8	(1.8, 3.7)	249324		1.6	(0.2, 3.1)	3.4	(1.5, 5.2)	3.1	(1.6, 4.6)	5.2	(0.7, 9.7)	10.9	(7.0, 14.9)		1	2	(0, 5.2)	1.9	(0, 5.1)	3.1	(0, 10.8)	6.5	(2.5, 16.8)
Metropolitan	4823	24066.2	2654	15418.1	4.6	(3.5, 5.6)	1115448	2.8	(1.8, 3.8)	437205		1.4	(0.3, 2.4)	2.8	(1.1, 4.5)	4.3	(1.4, 7.1)	5.3	(2.9, 7.7)	9	(6.6, 11.4)		1	2	(0, 5.1)	3.1	(1.1, 8.6)	3.8	(1.5, 9.8)	6.5	(2.8, 15.1)
Tercile of socioeconomic level
Low	3948	15463.4	2170	10035.3	4.9	(3.8, 6.1)	767210	3	(1.9, 4.0)	303319		1.4	(0.3, 2.4)	2.3	(1.1, 3.5)	5.5	(2.6, 8.5)	6.9	(2.4, 11.4)	8.9	(6.0, 11.8)		1	1.7	(0, 4.2)	4	(1.6, 10.1)	5	(1.8, 13.3)	6.4	(2.8, 14.3)
Medium	3724	15463.4	2149	10074.8	4.8	(3.8, 5.8)	745869	3.1	(2.0, 4.2)	318796		1.7	(0.5, 3.0)	3.4	(1.6, 5.2)	4.3	(1.7, 6.9)	6	(3.0, 9.0)	8.8	(5.9, 11.7)		1	1.9	(0, 4.5)	2.5	(1.0, 6.2)	3.4	(1.4, 8.2)	5	(2.3, 11.1)
High	3102	15354.5	1783	10018.6	4.1	(2.8, 5.4)	635803	2.9	(1.7, 4.1)	296089		1.3	(0, 2.7)	2.9	(0.4, 5.4)	4.3	(0.8, 7.8)	2.3	(0.7, 3.9)	9.4	(5.7, 13.0)		1	2.2	(0, 8.2)	3.2	(0, 11.8)	1.7	(0, 5.8)	6.9	(2.3, 21.1)
Educational level (last level completed)
Primary school or less	3885	13938.8	1163	5219.3	6.4	(5.1, 7.7)	898571	3.6	(1.9, 5.3)	192025		1.5	(0, 3.7)	2.2	(0.2, 4.1)	5.2	(2.3, 8.0)	4.9	(2.8, 6.9)	9.3	(7.1, 11.5)		1	1.5	(0, 8.4)	3.4	(0, 17.5)	3.3	(0, 15.9)	6.2	(1.3, 28.9)
Secondary school	3407	14592.2	2254	10277.6	4.9	(3.4, 6.3)	716849	3.6	(2.2, 4.9)	370418		1	(0.1, 1.9)	3.2	(1.7, 4.7)	5.9	(2.3, 9.5)	6.4	(2.3, 10.6)	9.2	(5.1, 13.4)		1	3.1	(1.1, 8.3)	5.6	(1.9, 16.2)	6.2	(2.1, 18.4)	8.8	(3.3, 23.4)
High school or more	3477	17641.3	2681	14624.5	3	(2.1, 3.8)	529610	2.4	(1.5, 3.2)	355695		1.7	(0.6, 2.7)	2.8	(1.1, 4.6)	3.1	(0.7, 5.5)	3.2	(0.7, 5.6)	7.9	(3.3, 12.5)		1	1.7	(0, 3.8)	1.8	(0, 4.9)	1.9	(0, 4.8)	4.7	(1.9, 11.4)
Alcohol consumption
Never	3394	13394.3	1526	7033.3	5	(3.7, 6.2)	672753	2.9	(1.6, 4.1)	204179		1.4	(0, 2.8)	2.7	(0.9, 4.5)	4.1	(1.4, 6.7)	5.6	(1.4, 9.8)	8.1	(5.6, 10.6)		1	1.9	(0, 6.4)	2.9	(0, 9.3)	3.9	(1.1, 13.8)	5.7	(2.0, 15.9)
Have not drank in the last year	2839	12087.6	1399	7051.3	5.6	(4.2, 7.1)	687895	3.8	(1.8, 5.7)	269105		1	(0, 1.9)	2.5	(0.7, 4.2)	6.6	(2.0, 11.1)	4.9	(2.2, 7.6)	10	(7.1, 12.8)		1	2.5	(0, 8.4)	6.6	(1.9, 22.2)	4.9	(1.6, 15.3)	9.9	(3.6, 27.6)
Alcohol consumptionc	4535	20799.3	3172	15984.9	3.7	(2.8, 4.6)	788650	2.7	(1.9, 3.6)	443870		1.6	(0.6, 2.7)	3.1	(1.5, 4.7)	3.9	(1.8, 6.0)	4.5	(2.2, 6.8)	9.3	(5.1, 13.5)		1	1.9	(0, 4.0)	2.4	(1.0, 5.5)	2.7	(1.3, 5.9)	5.6	(2.6, 12.3)
Comorbidities
Hypertension d
No	8292	37133.9	5464	27321.8	3.3	(2.5, 4)	1242655	2.6	(1.9, 3.3)	724634		1.5	(0.7, 2.2)	2.3	(1.4, 3.2)	4.3	(2.4, 6.2)	4.4	(2.0, 6.8)	5.6	(3.7, 7.5)		1	1.5	(0, 2.8)	2.8	(1.4, 5.7)	2.9	(1.4, 6.3)	3.7	(1.9, 6.9)
Yes	2421	8898.9	578	2507.5	10.1	(8.3, 12)	906049	7.6	(4.1, 11.1)	192686		1.8	(0, 4.7)	11.2	(1.0, 21.4)	7.1	(1.5, 12.6)	6.5	(4.0, 9.0)	13.2	(10.2, 16.2)		1	6	(0, 36.4)	3.8	(0, 21.6)	3.5	(0, 17.7)	7.1	(1.4, 34.8)
Body mass index (BMI) kg/m2
≤ 25 normal	1627	7927.8	1326	7051.5	2.9	(1.1, 4.6)	232587	2.7	(1.1, 4.4)	197404		1.2	(0.1, 2.3)	2	(0.5, 3.6)	7.4	(0.6, 14.2)	3.7	(0.4, 7.0)	---	---		1	1.7	(0, 5.36)	6	(1.7, 21.3)	3	(0, 10.2)	---	---
25-29 overweight	1688	7781	1242	6248.9	3.6	(2.3, 5.0)	286771	2.7	(1.4, 4.1)	174082		1.3	(0, 2.6)	3.4	(1.3, 5.5)	3.1	(0.3, 6.0)	6.7	(2.8, 10.5)	---	---		1	2.6	(0, 8.4)	2.4	(0, 9.0)	5	(1.6, 15.4)	---	---
30≤ obese	2719	11652	1898	8891	4.2	(2.9, 5.6)	497088	4	(2.5, 5.4)	355926		0.7	(0.1, 1.3)	3.9	(1.4, 6.4)	5.7	(2.5, 8.8)	4.9	(1.6, 8.3)	---	---		1	5.5	(1.9, 15.4)	7.9	(2.8, 21.8)	6.9	(2.3, 20.5)	---	---
Institutions of the health system
Social Security
No	5658	24175.1	3475	17118.6	4.4	(3.6, 5.2)	1071584	2.6	(1.9, 3.3)	452259		1.4	(0.5, 2.2)	3	(1.8, 4.2)	3.5	(2.0, 5.0)	5.9	(3.4, 8.4)	10.2	(7.1, 13.2)		1	2.1	(1.1, 4.2)	2.5	(1.2, 5.0)	4.2	(2.1, 8.4)	7.2	(3.7, 13.6)
Yes	5007	21670.5	2564	12810.6	4.9	(3.8, 5.9)	1063193	3.6	(2.3, 4.9)	464506		1.6	(0.2, 3.0)	2.8	(0.9, 4.7)	6.2	(2.7, 9.6)	4.2	(1.4, 7.0)	8.1	(5.9, 10.4)		1	1.7	(0, 4.9)	3.7	(1.4, 10.1)	2.6	(0, 7.4)	4.9	(2.0, 11.8)
Federal Ministry of Health (SS)
No	5127	22215	2627	13150.7	4.8	(3.8, 5.9)	1088427	3.5	(2.2, 4.8)	472619		1.6	(0.2, 3.0)	2.7	(0.9, 4.6)	6.2	(2.8, 9.5)	4.4	(1.7, 7.1)	8.1	(5.8, 10.3)		1	1.7	(0, 4.8)	3.8	(1.4, 10.2)	2.7	(0, 7.6)	4.9	(2.1, 11.9)
Yes	5553	23739.5	3417	16778.5	4.4	(3.6, 5.2)	1057523	2.6	(1.9, 3.3)	445216		1.4	(0.5, 2.2)	3	(1.8, 4.2)	3.5	(2.0, 5.0)	5.7	(3.2, 8.3)	10.5	(7.4, 13.6)		1	2.1	(1.1, 4.3)	2.5	(1.2, 4.9)	4	(1.9, 8.1)	7.3	(3.8, 13.9)
Mexican Institute of Social Security (IMSS)
No	6559	27986.5	3843	18705.8	4.4	(3.6, 5.2)	1253085	2.5	(1.9, 3.2)	483516		1.3	(0.5, 2.1)	2.9	(1.7, 4.0)	3.4	(2.0, 4.8)	6.1	(3.2, 9.1)	9.1	(6.8, 11.4)		1	2.2	(1.1, 4.2)	2.6	(1.3, 5.1)	4.6	(2.2, 9.8)	6.8	(3.6, 12.8)
Yes	4121	17968	2201	11262.9	4.9	(3.8, 6.1)	892763	3.8	(2.3, 5.3)	434923		1.8	(0.3, 3.3)	2.9	(0.8, 4.9)	6.8	(2.8, 10.8)	3.3	(1.6, 5.1)	9	(6.2, 11.8)		1	1.6	(0, 4.7)	3.8	(1.4, 10.5)	1.9	(0, 4.9)	5	(2.04, 12.1)
a: ENSANUT 2022-2023: Health and Nutrition Survey in Mexico. All estimates were adjusted to the complex design of the survey, projecting onto the expected population for 2029, by CONAPO.
b. y: years old.
c. Alcohol use in the past year or frequently.
d. Hypertension: High Blood Pressure (Systolic blood pressure ≥130 mmHg and/or a diastolic blood pressure ≥85 mmHg and/or with pharmacological treatment for high blood pressure).

## Sheet: Table S2
Table S2. Number of cases projected to develop CVD in the next 10 years using Framingham and Globorisk Risk Score : Ensanut 2022 and 2023a.
	Population of women	Number of cases projected
		Framingham Risk Score		Globorisk Risk Score		Number of cases
Characteristics	N(thousands)	%	95% CI	%	95% CI	Framingham	Globorisk
All	11200	3.63	(3.0, 4.3)	2.26	(1.75, 2.8)	407604	253733
Region
North	2948	3.78	(3.0, 4.6)	2.32	(1.87, 2.8)	111617	51915.4
Central	3602	2.96	(2.5, 3.4)	1.76	(1.40, 2.1)	106868	47939.8
CDMX and surrounding areas	2140	4.93	(2.0, 7.9)	3.78	(1.30, 6.3)	105745	61292.6
South	2509	3.34	(2.6, 4.1)	1.65	(1.36, 1.9)	83887.7	31312.7
Area
Rural	2377	3.46	(2.7, 4.3)	1.49	(1.19, 1.8)	82300	26830.2
Urban	3206	3.35	(2.7, 4.1)	2.11	(1.66, 2.6)	107701	51393.7
Metropolitan	5615	3.9	(2.7, 5.1)	2.66	(1.66, 3.7)	219180	113256
Tercile of socioeconomic level
Low	3734	2.97	(2.5, 3.4)	1.98	(1.40, 2.6)	111218	56081.4
Medium	3654	4.66	(2.8, 6.5)	2.94	(1.47, 4.4)	170628	81473.8
High	3811	3.52	(2.8, 4.3)	2	(1.62, 2.4)	134337	57883.1
Educational level (last level completed)
Primary school or less	2987	3.13	(2.5, 3.7)	1.44	(1.17, 1.7)	93533.6	32708.2
Secondary school	4273	3.64	(3.0, 4.3)	2.37	(1.85, 2.9)	155568	76687.7
High school or more	3931	4.02	(2.4, 5.6)	2.76	(1.52, 4.0)	158181	82249.1
Alcohol consumption
Never	2804	3.29	(2.6, 4.0)	1.47	(1.18, 1.8)	92513.7	31336
Have not drank in the last year	3214	3.37	(2.7, 4.0)	1.95	(1.52, 2.4)	108329	47385.3
Alcohol consumption b	5182	4.02	(2.7, 5.3)	2.92	(1.81, 4.0)	208797	114611
Comorbidities
Hypertension c
No	8512	2.83	(2.5, 3.1)	1.96	(1.58, 2.3)	241265	126651
Yes	2178	6.75	(4.2, 9.3)	3.37	(1.49, 5.3)	147099	55553.5
Body mass index (BMI) kg/m2
≤ 25 normal	2523	2.31	(1.9, 2.8)	2	(1.21, 2.8)	58438.6	38185.3
25-29 overweight	2826	4.07	(2.1, 6.1)	2.39	(0.95, 3.8)	115113	51133.4
30≤ obese	5699	4	(3.4, 4.6)	2.31	(1.80, 2.8)	228211	99546.9
Hypercholesterolemia d
No	7019	2.8	(2.4, 3.2)	1.91	(1.45, 2.7)	197203	101584
Yes	3746	4.75	(3.4, 6.1)	2.73	(1.69, 3.8)	178240	77563.6
Institutions of the health system
Social Security
No	6390	3.28	(2.9, 3.7)	2	(1.59, 2.4)	210216	96622.8
Yes	4749	4.17	(2.7, 5.6)	2.67	(1.55, 3.8)	198198	96055.7
Federal Ministry of Health (SS)
No	4842	4.11	(2.7, 5.5)	2.64	(1.56, 3.7)	199501	96994.1
Yes	6297	3.3	(2.9, 3.7)	2	(1.59, 2.4)	208310	95361.2
Mexican Institute of Social Security (IMSS)
No	6982	3.29	(2.9, 3.7)	2	(1.59, 2.4)	230274	105710
Yes	4156	4.33	(2.6, 6.1)	2.8	(1.51, 4.1)	180257	88222.4
a. ENSANUT 2022-2023: Health and Nutrition Survey in Meexico. All estimates were adjusted for the complex survey design.
b. Alcohol use in the past year or frequently.
c. HTA: High Blood Pressure (Systolic blood pressure ≥130 mmHg and/or a diastolic blood pressure ≥85 mmHg and/or with pharmacological treatment for high blood pressure).
d. Hypercholesterolemia: (low high-density lipoprotein cholesterol, <50 mg/dL in men and <40 mg/dL in women).

## Sheet: Table S3
Table S3. Prevalences of High Homocysteine (HyperHcy) and Diabetes (T2D) and and their population atribuible fracction (PAF%): Ensanut 2022 and 2023a.
	HHcy due to B12 deficiency				T2Db due to B12 deficiency
	Prevalences of HyperHcy		population attributable fraction (PAF%)c		Prevalences of T2D		population attributable fraction (PAF%)
Characteristics	%	95% CI	%	95% CI	%	95% CI	%	95% CI
All	14.8	(9.4, 20.3)	2.3	(1., 3.9)	11.9	(9.9, 21.8)	12.8	(2.0, 23.8)
Region
North	9.3	(1.5, 17.0)	1.5	(0.6, 2.4)	12.2	(5.1, 25.4)	12.4	(1.0, 26.6)
Central	17.6	(7.0, 28.1)	2.7	(1.2, 4.5)	13.1	(3.2, 29.7)	13.3	(0.6, 29.8)
CDMX and surrounding areas	15.7	(0.2, 31.3)	2.5	(1.1, 4.1)	11.7	(1.8, 27.5)	12	(0.4, 28.3)
South	16.8	(8.9, 24.7)	2.6	(1.2, 4.3)	13.2	(6.8, 26.2)	13.3	(1.4, 27.3)
Area
Rural	12.7	(2.2, 23.2)	2	(0.9, 3.3)	14.3	(7.8, 27.9)	14.3	(1.6, 28.6)
Urban	21.6	(8.9, 34.4)	3.3	(1.5, 5.5)	11.6	(6.5, 22.4)	11.9	(1.3, 24.3)
Metropolitan	11.9	(5.0, 18.7)	1.9	(0.8, 3.1)	12.6	(5.8, 25.8)	12.8	(1.2, 26.9)
Tercile of socioeconomic level
Low	19.5	(7.6, 31.4)	3	(1.3, 5.)	10.4	(6.0, 19.9)	10.7	(1.2, 22.2)
Medium	13.5	(4.8, 22.2)	2.1	(0.9, 3.5)	13.7	(8.1, 26.3)	13.8	(1.6, 27.3)
High	11.6	(4.2, 19.0)	1.8	(0.8, 3.)	14.1	(4.2, 31.0)	14.1	(0.9, 30.8)
Educational level (last level completed)
Primary school or less	20.6	(8.3, 33.0)	3.2	(1.4, 5.3)	14.4	(8.1, 28.1)	14.4	(1.6, 28.7)
Secondary school	4.9	(0.9, 8.9)	0.8	(0.3, 1.3)	16	(8.6, 31.5)	15.7	(1.7, 31.1)
High school or more	21.2	(11.6, 30.8)	3.3	(1.5, 5.4)	7.5	(2.3, 16.5)	8	(0.5, 19.1)
Alcohol consumption
Never	18.8	(7.4, 30.1)	2.9	(1.3, 4.8)	9.6	(4.4, 19.6)	10	(0.9, 21.9)
Have not drank in the last year	6.5	(1.1, 11.9)	1	(0.5, 1.7)	19.1	(7.7, 40.2)	18.2	(1.5, 36.5)
Alcohol consumption d	17.9	(9.3, 26.5)	2.8	(1.2, 4.6)	9.7	(5.8, 18.5)	10.1	(1.2, 20.9)
Comorbidities
Hypertension e
No	14.3	(7.8, 20.8)	2.2	(1.0, 3.7)	8.7	(6.4, 15.5)	9.2	(1.3, 18.2)
Yes	17.1	(4.4, 29.7)	2.7	(1.2, 4.4)	30.1	(19.6, 55.7)	25.9	(3.8, 44.3)
Body mass index (BMI) kg/m2
≤ 25 normal	26.5	(12.6, 40.5)	4.1	(1.8, 6.7)	3.2	(0.0, 8.2)	3.6	(0.0, 10.5)
25-29 overweight	9.9	(1.8, 17.9)	1.6	(0.7, 2.6)	15.7	(7.6, 31.7)	15.4	(1.5, 31.2)
30≤ obese	12.1	(6.1, 18.1)	1.9	(0.8, 3.2)	15.5	(10.2, 28.5)	15.3	(2.0, 29.0)
Hypercholesterolemia f
No	16.9	(9.3, 24.5)	2.6	(1.2, 4.4)	9.7	(3.5, 20.7)	10.1	(0.7, 22.9)
Yes	10.7	(3.1, 18.4)	1.7	(0.7, 2.8)	18.1	(14.0, 31.3)	17.4	(2.8, 31.0)
Institutions of the health system
Social Security
No	13.5	(6.9, 20.2)	2.1	(0.9, 3.5)	13.7	(8.7, 25.5)	13.7	(1.7, 26.8)
Yes	16.8	(8.5, 25.1)	2.6	(1.2, 4.3)	11.4	(7.1, 21.4)	11.7	(1.4, 23.5)
Federal Ministry of Health (SS)
No	16.8	(8.7, 25.0)	2.6	(1.2, 4.3)	11.1	(6.9, 20.9)	11.4	(1.4, 23.0)
Yes	13.4	(6.7, 20.2)	2.1	(0.9, 3.5)	14	(8.9, 26.0)	14	(1.8, 27.1)
Mexican Institute of Social Security (IMSS)
No	12.5	(6.4, 18.5)	2	(0.9, 3.3)	13.8	(9.4, 24.9)	13.8	(1.9, 26.3)
Yes	19	(9.6, 28.5)	3	(1.3, 4.9)	10.9	(5.8, 21.6)	11.3	(1.2, 23.6)
a. ENSANUT 2022-2023: Health and Nutrition Survey in Meexico. All estimates were adjusted for the complex survey design.
b. T2D: Diabetes, prediabetes (fasting glucose ≥100 and <126 mg/dL or HbA1c ≥5.7 and <6.5%); diagnosed diabetes (fasting glucose ≥126 mg / dL or HbA1c ≥6.5% without previous diagnosis). Diabetes: diagnosed + undiagnosed.
c. PAF% por HHcT = [(Pe (RR - 1)) / (Pe (RR - 1) + 1)] x10, donde: la Pe = prevalencia de HHcT /10, el RR =1.16 Hazard Risk reportado por Anderson et, al).
d. Alcohol use in the past year or frequently.
e. Hypertension: High Blood Pressure (Systolic blood pressure ≥130 mmHg and/or a diastolic blood pressure ≥85 mmHg and/or with pharmacological treatment for high blood pressure).
f. Hypercholesterolemia: (low high-density lipoprotein cholesterol, <50 mg/dL in men and <40 mg/dL in women).

## Sheet: Table S4
Table S4. Cost-benefit analysis of a vitamin B12 supplementation intervention.
1. Distribution of expenses by period				period 0	period 1	period 2	period 3	period 4	period 5	period 6	period 7	period 8	period 9	period 10
Supplementation costs					1.02946e+07	1.04102e+07	1.05379e+07	1.02946e+07	1.06775e+07	1.29788e+07	1.53261e+07	1.77105e+07	1.80698e+07	1.84054e+07
	Total Expenses (costs) Period			0	-1.02946e+07	-1.04102e+07	-1.05379e+07	-1.02946e+07	-1.06775e+07	-1.29788e+07	-1.53261e+07	-1.77105e+07	-1.80698e+07	-1.84054e+07
2. Distribution of estimated benefits by period				period 0	period 1	period 2	period 3	period 4	period 5	period 6	period 7	period 8	period 9	period 10
Avoided CVDs costs USD					4.80884e+06	9.61769e+06	1.44265e+07	1.92354e+07	2.40442e+07	2.88531e+07	3.36619e+07	3.84707e+07	4.32796e+07	4.80884e+07
Total estimated benefits per period				0	4.80884e+06	9.61769e+06	1.44265e+07	1.92354e+07	2.40442e+07	2.88531e+07	3.36619e+07	3.84707e+07	4.32796e+07	4.80884e+07
cost-benefit balance				Initial Investment	Cash flow 1	Cash flow 2	Cash flow 3	Cash flow 4	Cash flow 5	Cash flow 6	Cash flow 7	Cash flow 8	Cash flow 9	Cash flow 10
				0		-792492	3.88864e+06	8.94074e+06	1.33668e+07	1.58742e+07	1.83358e+07	2.07603e+07	2.52097e+07	2.9683e+07
B/C=	1.94703
TIR =	#NUM!
